# Supplementary material for: Alterations in the Temporomandibular Joint Space Following Orthognathic Surgery Based on Cone Beam Computed Tomography: A Systematic Review
Source: J Clin Med. 2025 Oct 14;14(20):7239. doi: 10.3390/jcm14207239 (PMC12564798; doi:10.3390/jcm14207239)
Supplement: Supplementary file 1 [file jcm-14-07239-s001.zip]

Archive with 1 entries (1 files):
- jcm-3893973-supplementary.pdf
